# Supplementary material for: Adolescent, parent, and provider attitudes toward a machine learning based clinical decision support system for selecting treatment for youth depression
Source: BMC Med Inform Decis Mak. 2024 Jan 2;24:4. doi: 10.1186/s12911-023-02410-1 (PMC10759496; doi:10.1186/s12911-023-02410-1)
Supplement: Supplementary file 3 — Supplementary Material 3: CDSS-YD Attitudes - Parent [file 12911_2023_2410_MOESM3_ESM.xlsx]

## Sheet: Parent
Supplementary Material 3: CDSS-YD Attitudes - Parent
We have a few questions about the treatment planning tool that you and your child used with your M Health Fairview behavioral health provider. Your answers to these questions are private. No one at the clinic or in your family will know how you answered. You can skip a question if you don't want to answer it.
I like the Treatment Planning Tool	1 = Completely disagree 2 = Disagree 3 = Neither agree nor disagree 4 = Agree 5 = Completely agree
The Treatment Planning Tool was easy to understand	1 = Completely disagree 2 = Disagree 3 = Neither agree nor disagree 4 = Agree 5 = Completely agree
The Treatment Planning Tool had information that was helpful to me	1 = Completely disagree 2 = Disagree 3 = Neither agree nor disagree 4 = Agree 5 = Completely agree
The Treatment Planning Tool had information that would be helpful to my teen	1 = Completely disagree 2 = Disagree 3 = Neither agree nor disagree 4 = Agree 5 = Completely agree
The information in the Treatment Planning Tool was relevant to my teen's life	1 = Completely disagree 2 = Disagree 3 = Neither agree nor disagree 4 = Agree 5 = Completely agree
What did you like about the Treatment Planning Tool?	Write In
What did you not like about the Treatment Planning Tool?	Write In
What (if anything) would you change about the Treatment Planning Tool?	Write In
How could we make the Treatment Planning Tool better?	Write In

## Sheet: Teen
CDSS-YD Attitudes - Teen
We have a few questions about the treatment planning tool that you used with your M Health Fairview behavioral health provider. Your answers to these questions are private. No one at the clinic or in your family will know how you answered. You can skip a question if you don't want to answer it.
I like the Treatment Planning Tool	1 = Completely disagree 2 = Disagree 3 = Neither agree nor disagree 4 = Agree 5 = Completely agree
The Treatment Planning Tool was easy to understand	1 = Completely disagree 2 = Disagree 3 = Neither agree nor disagree 4 = Agree 5 = Completely agree
The Treatment Planning Tool had information that was helpful to me	1 = Completely disagree 2 = Disagree 3 = Neither agree nor disagree 4 = Agree 5 = Completely agree
The information in the Treatment Planning Tool was relevant to my life	1 = Completely disagree 2 = Disagree 3 = Neither agree nor disagree 4 = Agree 5 = Completely agree
What did you like about the Treatment Planning Tool?	Write In
What did you not like about the Treatment Planning Tool?	Write In
What (if anything) would you change about the Treatment Planning Tool?	Write In
How could we make the Treatment Planning Tool better?	Write In
